# Supplementary material for: Knowledge, Attitudes, and Practices of Hungarian General Practitioners Regarding Human Papillomavirus (HPV) Infection and Vaccination: A Nationwide Cross-Sectional Study
Source: Vaccines (Basel). 2026 Feb 22;14(2):196. doi: 10.3390/vaccines14020196 (PMC12944967; doi:10.3390/vaccines14020196)
Supplement: Supplementary file 1 [file vaccines-14-00196-s001.zip]

Archive with 1 entries (1 files):
- vaccines-4140228-supplementary.pdf
